# Supplementary material for: USP5 inhibits anti-RNA viral innate immunity by deconjugating K48-linked unanchored and K63-linked anchored ubiquitin on IRF3
Source: PLoS Pathog. 2025 Jan 6;21(1):e1012843. doi: 10.1371/journal.ppat.1012843 (PMC11737852; doi:10.1371/journal.ppat.1012843)
Supplement: S1 Table — (XLSX) [file ppat.1012843.s005.xlsx]

## Sheet: Sheet1
	S1 Table. The primer sequence information
	Name	Forward sequence (5’-3’)	Reverse sequence (5’-3’)
	IFNB	TTGTTGAGAACCTCCTGGCT	TGACTATGGTCCAGGCACAG
	CCL5	ATCCTCATTGCTACTGCCCTC	GCCACTGGTGTAGAAATACTCC
	ISG54	GGAGGGAGAAAACTCCTTGGA	GGCCAGTAGGTTGCACATTGT
	USP5	GCCCAAGAAACTGGATGTGT	CTGATTCATCCAGCATGGGCG
	ACTB	AAGACCTGTACGCCAACACA	AGTACTTGCGCTCAGGAGGA
	Ifnb	CAGCTCCAAGAAAGGACGAAC	GGCAGTGTAACTCTTCTGCAT
	Ccl5	GCTGCTTTGCCTACCTCTCC	TCGAGTGACAAACACGACTGC
	Isg54	GCCATTGCGAACTACCGTCTGG	GGCTGCCCTGAGGAGTGTATCT
	Usp5	CTGTGGCTCAACCTGACAGA	TGCCAAAGTGAGACAAGTGC
	Actb	GGCTGTATTCCCCTCCATCG	CCAGTTGGTAACAATGCCATGT
	WSN	GGATCAAGTGAGAGAGAGCCG	ACGGCAGGTCCATACACACAG
	SeV	GACGCGAGTTATGTGTTTGC	TTCCACGCTCTCTTGGATCT
	VSV	GATAGTACCGGAGGATTGACGACTA	CTTACCGAGCCTACCAAACT
