# Supplementary material for: USP5 inhibits anti-RNA viral innate immunity by deconjugating K48-linked unanchored and K63-linked anchored ubiquitin on IRF3
Source: PLoS Pathog. 2025 Jan 6;21(1):e1012843. doi: 10.1371/journal.ppat.1012843 (PMC11737852; doi:10.1371/journal.ppat.1012843)
Supplement: S1 Data — (XLSX) [file ppat.1012843.s006.xlsx]

## Sheet: Fig 1B
USP5 mRNA (fold)
	Mock			WSN			VSV			SeV
	repeat 1	repeat 2	repeat 3	repeat 1	repeat 2	repeat 3	repeat 1	repeat 2	repeat 3	repeat 1	repeat 2	repeat 3
	1	0.846745	0.835088	0.301452	0.417544	0.411796	0.539614	0.473029	0.423373	0.609909	0.690956	0.601513

## Sheet: Fig 1D
	USP5 mRNA (fold)
left	Mock			WSN			VSV			SeV
	repeat 1	repeat 2	repeat 3	repeat 1	repeat 2	repeat 3	repeat 1	repeat 2	repeat 3	repeat 1	repeat 2	repeat 3
	1	0.939523	1.1019	0.150378	0.191666	0.141284	0.240371	0.279968	0.276114	0.250578	0.259415	0.232183
	USP5 mRNA (fold)
right	Mock			poly(I:C)			poly(dA:dT)			IFNβ
	repeat 1	repeat 2	repeat 3	repeat 1	repeat 2	repeat 3	repeat 1	repeat 2	repeat 3	repeat 1	repeat 2	repeat 3
	1	0.861546	1.1607	0.281265	0.311003	0.25437	0.429283	0.468136	0.393654	0.231647	0.20805	0.257921

## Sheet: Fig 1E
	USP5 mRNA (fold)
left		WT			Ifnar1-/-
	VSV-0h	1	1.19748	1.09874	1	1.26576	1.13288
	VSV-2h	0.482968	0.50698	0.494974	1.08423	1.34412	1.21418
	VSV-4h	0.22324	0.260015	0.241628	1.22264	1.05702	1.13983
	VSV-8h	0.148827	0.173343	0.161085	1.04211	1.30494	1.17353
	USP5 mRNA (fold)
right		WT			Ifnar1-/-
	poly(I:C)-0h	1	0.946058	0.973029	1.1057	1.03883	1.07227
	poly(I:C)-2h	0.870551	0.752623	0.811587	1.01043	1.06066	1.03554
	poly(I:C)-4h	0.438303	0.460094	0.449199	1.16067	1.13679	1.14873
	poly(I:C)-8h	0.292202	0.306729	0.299466	1.05806	1.04975	1.05391

## Sheet: Fig 2A
HEK293T
SeV-GFP	GFP+ cells (%)
	EV			Myc-USP5
	repeat 1	repeat 2	repeat 3	repeat 1	repeat 2	repeat 3
	11.5	11.7	12.1	20.7	20.6	19.8
VSV-GFP	GFP+ cells (%)
	EV			Myc-USP5
	repeat 1	repeat 2	repeat 3	repeat 1	repeat 2	repeat 3
	3.76	3.79	4	17	16.6	15.1

## Sheet: Fig 2B
A549
SeV-GFP	GFP+ cells (%)
	WT			USP5-/-
	repeat 1	repeat 2	repeat 3	repeat 1	repeat 2	repeat 3
	78.4	68.8	67.2	37.8	41	38.1
VSV-GFP	GFP+ cells (%)
	WT			USP5-/-
	repeat 1	repeat 2	repeat 3	repeat 1	repeat 2	repeat 3
	22	23.6	22.7	14.8	5.41	5.2

## Sheet: Fig 2C
	Fold change	Ctrl			Myc-USP5
		repeat 1	repeat 2	repeat 3	repeat 1	repeat 2	repeat 3
	Mock	1	1.08673	0.895025	0.812252	0.707107	0.692555
	SeV	438839	369018	382032	964887	985161	614903
	Fold change	Ctrl			Myc-USP5
		repeat 1	repeat 2	repeat 3	repeat 1	repeat 2	repeat 3
	Mock	1	0.858565	1.47427	0.673617	0.594604	0.646176
	VSV	12217.5	15899.2	15041.6	33456.5	30573.6	29328.2
	Fold change	Ctrl			Myc-USP5
		repeat 1	repeat 2	repeat 3	repeat 1	repeat 2	repeat 3
	Mock	1	1.18921	0.817902	0.779165	0.840896	0.773782
	WSN	69433	78659.5	83722.8	223513	212927	234625

## Sheet: Fig 2D
	Ig(TCID50/mL)	repeat 1	repeat 2	repeat 3
	Ctrl	6.875	7	7.375
	Myc-USP5	9.25	8.875	9.375

## Sheet: Fig 2E
	A549
	Fold change	WT			USP5-/-
		repeat 1	repeat 2	repeat 3	repeat 1	repeat 2	repeat 3
	Mock	1	1.04972	0.920188	0.888843	0.858565	0.907519
	SeV	75629.8	70077.6	74073.3	24548.3	30644.3	31725
	Fold change	WT			USP5-/-
		repeat 1	repeat 2	repeat 3	repeat 1	repeat 2	repeat 3
	Mock	1	0.840896	1.10957	1.18099	0.97942	0.97942
	VSV	130167	114898	124864	46879.4	42250.1	51299.8
	Fold change	WT			USP5-/-
		repeat 1	repeat 2	repeat 3	repeat 1	repeat 2	repeat 3
	Mock	1	1.04972	0.959264	0.473029	0.521233	0.543367
	WSN	8520.17	6872.73	7366.01	2272.4	2401.97	1758.34

## Sheet: Fig 2F
	Ig(TCID50/mL)	repeat 1	repeat 2	repeat 3
	WT	7.25	7.625	7.5
	USP5-/-	6	4.875	5.75

## Sheet: Fig 3A
	IFNB mRNA (fold)
	SeV(h)	Ctrl			Myc-USP5
		repeat 1	repeat 2	repeat 3	repeat 1	repeat 2	repeat 3
	Sev-0h	1	1	2.71321	0.48971	0.378929	1.50525
	Sev-6h	544.958	541.193	604.668	165.421	159.786	174.853
	Sev-12h	10538.1	9302.05	12619.2	5765.91	5846.4	4984.85
	ISG54 mRNA (fold)
		Ctrl			Myc-USP5
		repeat 1	repeat 2	repeat 3	repeat 1	repeat 2	repeat 3
	Sev-0h	1	1.7411	0.784584	3.63008	2.51403	1.89212
	Sev-6h	171.255	156.498	155.417	78.249	82.7106	82.1393
	Sev-12h	352.953	370.501	343.302	148.399	151.517	136.555
	CCL5 mRNA (fold)
		Ctrl			Myc-USP5
		repeat 1	repeat 2	repeat 3	repeat 1	repeat 2	repeat 3
	Sev-0h	1	1.02101	0.417544	0.870551	0.493116	0.965936
	Sev-6h	2574.36	2385.37	2452.44	187.403	190.019	190.019
	Sev-12h	3500.47	3911.03	3751.71	557.695	589.494	645.08

[truncated: 16 more sheets: Fig 3B, Fig 3G, Fig 4A, Fig 4C, Fig 4E, Fig 4h, Fig 5C, Fig 5D, Fig 5E, Fig 6C, S1A Fig, S1B Fig, S3A Fig, S3B Fig, S3C Fig, Fig S4B]
